# Supplementary material for: Frequency, Timing, Burden and Recurrence of Adverse Events Following Immunization After HPV Vaccine Based on a Cohort Event Monitoring Study in the Netherlands
Source: Vaccines (Basel). 2025 Jul 30;13(8):812. doi: 10.3390/vaccines13080812 (PMC12389782; doi:10.3390/vaccines13080812)
Supplement: Supplementary file 1 [file vaccines-13-00812-s001.zip]

Archive with 1 entries (1 files):
- vaccines-3759720-supplementary.pdf
